# Supplementary material for: A Mutation in the Herpes Simplex Virus Type 1 (HSV-1) UL29 Gene is Associated with Anti-Herpesvirus Drugs’ Susceptibility
Source: Viruses. 2024 Nov 21;16(12):1813. doi: 10.3390/v16121813 (PMC11680290; doi:10.3390/v16121813)
Supplement: Supplementary file 1 [file viruses-16-01813-s001.zip]

Archive with 1 entries (1 files):
- viruses-3206577-supplementary.pdf
